# Supplementary material for: Efficacy of the Cardiac Implantable Electronic Device Multisensory Triage-HF Algorithm in Heart Failure Care: A Real-World Clinical Experience
Source: Sensors (Basel). 2024 Jun 5;24(11):3664. doi: 10.3390/s24113664 (PMC11175325; doi:10.3390/s24113664)
Supplement: Supplementary file 1 [file sensors-24-03664-s001.zip]

Archive with 1 entries (1 files):
- sensors-2919090-supplementary.pdf
